# Supplementary material for: Reduced temporal and spatial stability of neural activity patterns predict cognitive control deficits in children with ADHD
Source: Nat Commun. 2025 Mar 8;16:2346. doi: 10.1038/s41467-025-57685-x (PMC11890578; doi:10.1038/s41467-025-57685-x)
Supplement: Supplementary file 4 — Source Data [file 41467_2025_57685_MOESM4_ESM.xlsx]

## Sheet: Table1
Age	Gender	Group	IQ	Inattention	Hyperactivity	FD	CertainGo_Acc	UncertainGo_Acc	Stop_Acc	SSRT	CertainGo_RT	UncertainGo_RT	CertainGo_RT_mu	CertainGo_RT_sigma	CertainGo_RT_tau	UncertainGo_RT_mu	UncertainGo_RT_sigma	UncertainGo_RT_tau
11	2	0	110	48	43	0.0918086	0.71875	0.796875	0.5	0.238625	0.446826	0.431176	0.297047	0.0777431	0.149779	0.369472	0.0263476	0.0617042
11	2	0	116	44	41	0.0448792	0.96875	0.984375	0.40625	0.242938	0.358903	0.369968	0.349944	0.0567605	0.00889028	0.362413	0.0466695	0.00779736			FD: framewise displacement
12	1	0	129	47	52	0.0396535	0.90625	0.984375	0.5	0.344938	0.48469	0.488048	0.361256	0.0410684	0.123434	0.423265	0.0458782	0.0647823			SSRT: stop signal reaction time
12	1	0	88	60	43	0.0390362	0.921875	1	0.5625	0.258062	0.485	0.526031	0.391002	0.0539059	0.0939982	0.416132	0.0250757	0.109899			Acc: accuracy
10	2	0	118	69	43	0.0720921	0.96875	1	0.59375	0.247375	0.476758	0.520297	0.398228	0.0346991	0.0785297	0.405328	0.0421279	0.114969			Inattention: Conner's inattention score
11	1	0	112	60	64	0.0605402	0.921875	0.9375	0.53125	0.309375	0.517797	0.5361	0.434985	0.0853864	0.0828118	0.433908	0.0638584	0.102192			Hyperactivity: Conner's hyperactivity score
12	2	0	122	49	48	0.0698339	0.953125	0.953125	0.5	0.252812	0.423164	0.460934	0.317813	0.0432107	0.105351	0.354529	0.0247964	0.106405
11	2	0	110	44	47	0.0426904	0.96875	0.984375	0.5	0.275375	0.421371	0.443905	0.372286	0.0550621	0.0490848	0.36566	0.0331454	0.0782452
10	1	0	112	45	44	0.0999418	1	1	0.75	0.320813	0.746422	0.742844	0.53549	0.0338701	0.210932	0.572335	0.0508254	0.170509
12	2	0	112	49	44	0.0468268	0.96875	1	0.59375	0.220437	0.519323	0.534062	0.369031	0.0247582	0.150291	0.408745	0.0427803	0.125318
10	2	0	109	65	67	0.0322036	0.796875	0.90625	0.40625	0.315156	0.400843	0.403397	0.335453	0.0316246	0.0653899	0.377217	0.0506819	0.0261792
10	2	0	133	55	75	0.0545397	0.984375	0.9375	0.53125	0.240375	0.442365	0.466183	0.321876	0.0592174	0.120489	0.367229	0.0528211	0.0989543
11	2	0	102	44	43	0.0514479	0.96875	0.96875	0.4375	0.322188	0.407274	0.442468	0.398485	0.0506287	0.00885021	0.430574	0.0642709	0.0121017
9	2	0	108	54	47	0.108242	0.9375	0.9375	0.5	0.33725	0.476917	0.50705	0.433085	0.0388817	0.0438312	0.443628	0.0272402	0.0634223
12	1	0	119	43	47	0.0355919	0.96875	0.984375	0.5625	0.307875	0.531161	0.549413	0.423056	0.0731885	0.108105	0.426468	0.0596339	0.122945
9	1	0	117	43	41	0.0665916	0.984375	1	0.65625	0.193375	0.517333	0.586344	0.458805	0.0374787	0.058528	0.450356	0.0300159	0.135988
11	1	0	116	45	45	0.0623931	0.890625	0.953125	0.40625	0.315344	0.418351	0.442672	0.349155	0.0498064	0.0691956	0.365838	0.0363359	0.0768339
12	2	0	140	46	46	0.0888842	1	1	0.65625	0.175375	0.422938	0.532281	0.379497	0.0276111	0.0434407	0.434991	0.0589888	0.0972901
10	1	0	83	41	47	0.0711535	0.875	0.9375	0.5	0.34725	0.520125	0.52455	0.368717	0.0541829	0.151408	0.443669	0.0627451	0.0808813
10	1	0	123	53	40	0.0629212	0.96875	0.890625	0.59375	0.2645	0.51421	0.533	0.3983	0.0310232	0.11591	0.407068	0.0508786	0.125932
10	1	0	119			0.0865402	1	0.96875	0.625	0.227812	0.521188	0.546435	0.435546	0.0229657	0.0856415	0.458242	0.0208109	0.0881933
11	2	0	128	42	49	0.0383606	0.96875	1	0.5625	0.254312	0.413871	0.475922	0.353712	0.0360858	0.0601585	0.401286	0.0197675	0.074636
9	2	0	103	49	44	0.0734323	0.921875	0.921875	0.5625	0.273312	0.523525	0.549	0.424629	0.0556471	0.0988968	0.431395	0.0358323	0.117605
10	2	0	87	61	55	0.0482306	0.90625	0.875	0.4375	0.255062	0.432724	0.425179	0.378519	0.0361793	0.0542051	0.342226	0.0279809	0.0829525
9	2	0	134	40	41	0.0300519	0.84375	0.90625	0.4375	0.3275	0.449963	0.469793	0.441317	0.0683522	0.0114524	0.411575	0.0672759	0.0582182
9	1	0	108	40	43	0.0398708	0.90625	0.875	0.46875	0.345281	0.484241	0.506357	0.414742	0.0618654	0.0694995	0.448974	0.0522456	0.0573834
9	2	0	114			0.0393136	0.90625	0.921875	0.53125	0.306625	0.48481	0.528627	0.405742	0.0646508	0.0790684	0.403876	0.0329387	0.124751
12	1	0	109	51	45	0.031433	0.96875	0.96875	0.46875	0.305812	0.485774	0.488048	0.405742	0.0403764	0.0800319	0.41858	0.0475439	0.0694683
9	2	0	97			0.0716307	0.921875	0.796875	0.46875	0.462125	0.668186	0.59749	0.497355	0.0353752	0.170832	0.517876	0.0843863	0.079614
9	1	0	118	47	59	0.0645702	0.71875	0.84375	0.40625	0.325219	0.434	0.419704	0.377015	0.0640046	0.0569847	0.337951	0.0504803	0.0817527
11	2	0	132			0.0248636	0.953125	0.984375	0.53125	0.257125	0.449279	0.465921	0.37463	0.0324725	0.0746484	0.407504	0.0349323	0.0584171
11	2	0	115	59	65	0.0414604	0.96875	1	0.53125	0.31525	0.517419	0.551	0.438519	0.0531673	0.0789001	0.437684	0.0384563	0.113316
10	2	0	96			0.055046	0.90625	0.890625	0.5625	0.360063	0.563328	0.578684	0.438301	0.0623858	0.125026	0.431739	0.0812124	0.146945
11	2	0	133			0.0554842	0.875	0.984375	0.5625	0.314937	0.491143	0.501587	0.421374	0.0591632	0.0697684	0.488122	0.0736549	0.0133723
10	2	0	102	40	41	0.0507203	0.953125	0.96875	0.5	0.296125	0.478639	0.499435	0.430026	0.0450027	0.0486136	0.444186	0.039523	0.055249
9	1	1	82	90	90	0.0724376	0.890625	0.828125	0.53125	0.384187	0.59714	0.589774	0.499383	0.0609877	0.0977569	0.531396	0.0667676	0.0583778
12	1	1	122	90	81	0.057314	0.921875	0.96875	0.59375	0.237188	0.549712	0.555887	0.385397	0.0366701	0.164315	0.373615	0.0431716	0.182272
12	2	1	113	90	90	0.0957662	0.96875	0.984375	0.53125	0.275563	0.410145	0.471841	0.358817	0.0321428	0.0513277	0.394221	0.0161437	0.0776203
9	1	1	100	86	68	0.150655	0.9375	0.90625	0.5625	0.354813	0.583533	0.607534	0.413127	0.0568733	0.170407	0.409552	0.0415292	0.197983
12	2	1	120	89	90	0.0767777	0.953125	0.984375	0.5	0.29725	0.395803	0.466397	0.368621	0.0448175	0.0271824	0.379869	0.0235242	0.086528
11	2	1	87	81	87	0.0769453	0.953125	0.953125	0.46875	0.235187	0.460574	0.442672	0.384769	0.0351935	0.0758045	0.364623	0.025166	0.0780487
10	2	1	132	59	82	0.0733816	0.90625	0.953125	0.4375	0.363219	0.448052	0.466311	0.392429	0.0433665	0.0556232	0.40255	0.0315607	0.0637613
9	1	1	78	90	89	0.0971698	0.84375	0.84375	0.5	0.482187	0.698796	0.737685	0.433	4.18215e-14	0.265796	0.505757	0.0517653	0.231928
10	2	1	89	89	87	0.0779297	0.984375	0.984375	0.65625	0.258125	0.464254	0.554159	0.455358	0.0500716	0.0093915	0.494027	0.0560709	0.060132
12	1	1	95	90	74	0.0769404	0.90625	0.96875	0.5	0.324125	0.459517	0.541968	0.396547	0.0756792	0.0629697	0.437402	0.0494359	0.104566
9	1	1	110	90	90	0.0418087	0.9375	0.890625	0.5	0.389188	0.561917	0.602772	0.396198	0.0377557	0.165718	0.402566	0.0503486	0.200206
12	1	1	94	90	67	0.0685966	0.9375	1	0.5625	0.288375	0.460333	0.461047	0.39304	0.0494664	0.0672935	0.388212	0.0483373	0.0728344
12	2	1	108	74	67	0.059626	0.984375	1	0.5625	0.227187	0.45773	0.504141	0.402851	0.0676273	0.0548793	0.475828	0.101262	0.027404
12	2	1	108	67	48	0.0684886	1	0.96875	0.5	0.29175	0.454156	0.473645	0.404548	0.0420818	0.0496077	0.415753	0.0267072	0.0578917
12	2	1	99	83	62	0.107573	0.953125	0.953125	0.4375	0.343812	0.449213	0.499115	0.416425	0.061303	0.0327877	0.40297	0.0158338	0.0961444
10	2	1	107	87	90	0.0600192	0.9375	0.921875	0.59375	0.354437	0.602967	0.637203	0.513843	0.0556975	0.0891232	0.498644	0.0545248	0.13856
11	2	1	96	90	90	0.0627966	0.984375	0.921875	0.5625	0.3045	0.547175	0.543237	0.460348	0.0484785	0.0868263	0.45245	0.0431386	0.0907878
10	2	1	81	90	90	0.0481079	0.9375	0.921875	0.59375	0.272562	0.562933	0.538068	0.438411	0.0175972	0.124522	0.424537	0.021068	0.11353
12	2	1	103	72	46	0.106272	0.78125	0.84375	0.53125	0.339875	0.58888	0.552778	0.423226	0.0488643	0.165654	0.412031	0.108861	0.140747
11	1	1	101	90	89	0.0774055	0.953125	0.984375	0.5625	0.275813	0.532885	0.548508	0.416308	0.0420488	0.116577	0.451987	0.0490836	0.0965212
9	1	1	97	63	52	0.0710311	0.875	0.875	0.625	0.285563	0.725232	0.651607	0.459593	0.0254939	0.265639	0.443661	0.0393104	0.207946
11	1	1	146	90	90	0.0689892	0.90625	0.953125	0.5	0.22825	0.419638	0.437393	0.390427	0.0469259	0.0292104	0.36652	0.0290227	0.0708731
12	2	1	120	74	80	0.0719583	0.859375	0.875	0.4375	0.323937	0.447909	0.457	0.376684	0.0502651	0.0712253	0.408091	0.0591049	0.0489087
10	2	1				0.0538102	0.875	0.828125	0.5625	0.28425	0.512946	0.557642	0.408647	0.0670836	0.104299	0.441598	0.0481519	0.116043
10	2	1	117			0.0590349	1	1	0.6875	0.247	0.538734	0.649594	0.463622	0.0377525	0.0751122	0.468004	0.026512	0.18159
12	2	1	87	71	75	0.0573349	0.953125	0.953125	0.53125	0.230313	0.466934	0.467902	0.387861	0.0419193	0.0790736	0.406369	0.0265444	0.0615326

## Sheet: Figure2
Group	Age	Gender	FD	Std_preSMA	Std_rAI	Std_rDLPFC	Std_rPPC	Kurtosis_preSMA	Kurtosis_rAI	Kurtosis_rDLPFC	Kurtosis_rPPC
0	11	2	0.0918086	4.76357	8.7368	11.5435	6.83818	3.2495	3.14792	3.08881	2.93385			Group: 0, TD; 1,ADHD
0	11	2	0.0448792	3.11954	5.5923	4.87168	5.28896	3.04322	2.91508	3.25839	2.88983			Std: standard deviation
0	12	1	0.0396535	4.1706	5.58729	10.8912	5.00025	3.09081	2.91435	3.45305	2.7096			preSMA: presupplementory motor cortex
0	12	1	0.0390362	3.24946	4.01943	4.72081	4.27793	3.07832	3.48375	3.44349	2.97591			rAI: right anterior insula
0	10	2	0.0723016	4.30015	5.66846	5.35778	5.38005	2.91084	2.83154	3.26627	2.89239			rDLPFC: right dorsal lateral prefrontal cortex
0	11	1	0.0630644	5.32022	10.5527	8.80943	4.66462	5.22365	5.78432	4.59227	4.46283			rPPC: right posterior parietal cortex
0	12	2	0.0698339	4.01818	9.43515	7.53719	6.86994	2.97983	3.32413	4.38398	3.00437
0	11	2	0.0426904	4.25593	7.7659	8.3622	6.42882	3.14036	3.56722	3.05718	2.84782
0	10	1	0.103682	7.39485	11.6042	16.6329	8.80803	3.35519	2.98582	3.45222	3.58398
0	12	2	0.0468268	2.95967	5.4002	7.37234	6.71684	2.81865	2.93692	3.02602	2.81136
0	10	2	0.0322036	3.32053	7.7244	10.0292	4.22886	3.02412	3.07333	2.78491	2.91845
0	10	2	0.0550497	4.16036	7.00637	8.55515	6.15468	3.00859	3.2761	3.3191	3.20416
0	11	2	0.0524727	4.03423	7.03241	9.14688	4.88802	3.20042	3.78553	3.72816	3.38774
0	9	2	0.110282	6.22446	11.7087	14.4356	9.63118	3.16027	3.51282	3.17372	2.73619
0	12	1	0.0355919	4.47927	7.88731	9.60353	4.87312	3.00312	2.9942	2.80938	3.03778
0	9	1	0.068092	3.91515	7.60865	6.25496	4.99129	4.17052	5.08538	3.79257	2.94733
0	11	1	0.0642619	3.78805	7.17928	8.86537	6.05091	2.5313	3.82607	3.09853	3.21146
0	12	2	0.0888842	4.5548	6.31738	7.77052	6.43549	2.68443	3.05385	2.89618	2.90217
0	10	1	0.0716061	3.85013	7.17305	7.23492	6.4727	2.95867	2.94921	3.1633	2.98723
0	10	1	0.0641608	3.62526	5.70884	5.98906	5.67463	3.32655	3.0348	3.03198	3.09081
0	10	1	0.0866811	4.34891	9.37371	11.2837	5.00452	3.29639	5.24446	2.8067	3.00425
0	11	2	0.0383733	2.67257	4.52573	6.74307	2.74068	3.46831	3.43695	3.95894	4.32178
0	9	2	0.0757565	4.87324	6.36416	7.41957	4.13109	5.01941	3.96732	9.65771	3.95253
0	10	2	0.0481583	4.07017	7.76382	10.2458	5.92464	3.67806	3.04191	2.68169	3.43467
0	9	2	0.0300519	3.31074	5.81579	5.08294	4.59705	2.93572	2.76767	2.63489	2.74225
0	9	1	0.0398496	2.61421	4.83523	5.84902	3.79609	2.94314	2.94642	2.90579	2.66031
0	9	2	0.0393136	4.05401	5.65441	6.8968	4.21999	3.13885	3.76145	3.3808	3.89702
0	12	1	0.031433	3.74588	7.42865	7.63757	4.41399	3.17067	2.98567	3.09406	3.07359
0	9	2	0.0716307	2.77082	3.59959	4.05445	3.3895	2.84097	2.8167	2.83839	2.83261
0	9	1	0.0646387	3.03925	6.18073	9.36522	4.47597	3.08031	3.42588	4.12847	2.90837
0	11	2	0.0248636	1.20111	7.1081	2.89008	7.566	1.00855	3.44279	1.42742	4.14567
0	11	2	0.0414604	2.84024	4.96686	5.33032	3.25162	2.88429	3.00471	3.20134	2.65512
0	10	2	0.055046	2.03619	5.90047	5.632	3.02854	3.10045	2.95848	3.35115	2.61483
0	11	2	0.0577709	3.21406	5.93337	5.647	5.1477	3.6062	3.22792	3.91193	3.43635
0	10	2	0.0512863	3.57078	10.9047	9.27959	4.38798	4.96142	3.41903	3.82824	3.46573
1	9	1	0.073897	4.90661	7.27679	11.0982	8.42922	2.87078	3.20915	2.82768	3.41164
1	12	1	0.0572594	5.08538	7.48101	9.07633	7.06766	2.98588	3.35018	3.0067	3.12557
1	12	2	0.0964058	4.38946	9.02042	7.20009	5.21066	3.18537	3.67744	3.235	3.17684
1	9	1	0.155638	6.7878	13.9534	31.3485	10.9418	2.7377	3.32031	2.35594	2.50824
1	12	2	0.0819432	5.70331	9.13254	11.6674	8.03683	5.36395	4.42835	5.23962	5.28968
1	11	2	0.077005	5.40832	16.8905	16.8269	4.87731	2.93154	3.2628	3.58882	2.76668
1	10	2	0.0738537	3.59737	7.4582	7.93183	5.60741	2.95427	2.81559	2.81279	2.77765
1	9	1	0.105979	4.48331	10.3172	11.0685	6.62452	3.2959	2.97161	6.46671	3.89373
1	10	2	0.0785439	3.84979	7.76548	8.78925	5.8813	2.9015	3.467	3.12542	3.12595
1	12	1	0.0776383	5.04634	8.77776	13.3801	6.42776	5.79838	4.00414	5.18811	5.99152
1	9	1	0.0419444	5.36124	7.27879	10.2991	6.46502	4.02162	3.58327	8.45265	4.99303
1	12	1	0.0693243	5.65262	8.51299	11.2511	7.79848	3.45928	2.96147	3.83172	3.34588
1	12	2	0.06118	5.10735	6.51531	9.53009	7.68407	3.20261	4.67141	3.40635	4.36105
1	12	2	0.0713566	3.42879	5.58748	6.76459	6.23118	4.36347	3.35636	3.36016	3.09868
1	12	2	0.117041	4.40836	9.1062	9.5675	7.84491	3.67175	4.41543	3.39173	3.54452
1	10	2	0.0615219	4.79646	8.8053	11.5872	7.6201	4.3522	3.7411	3.48562	5.97123
1	11	2	0.0686761	3.69112	5.60623	7.13834	6.47993	3.30306	3.1473	3.20251	3.39901
1	10	2	0.0511175	3.2238	6.99711	7.42584	4.34726	3.37685	4.74691	5.01438	3.85203
1	12	2	0.115251	6.16514	10.8106	9.56027	7.33315	4.47231	4.22483	4.02218	4.18823
1	11	1	0.0794162	3.5392	7.17867	9.90115	4.03666	2.84991	4.00009	3.03199	2.99404
1	9	1	0.0729901	3.87829	6.85492	7.51872	4.50122	2.63088	3.37211	2.86329	3.08287
1	11	1	0.0691777	3.91173	6.83751	8.97561	6.71677	3.12997	3.28297	2.75034	2.85276
1	12	2	0.0719583	2.37406	5.77802	6.06631	3.68228	2.92314	2.76456	3.10929	3.22183
1	10	2	0.0563209	3.3333	5.14017	6.49344	4.06678	3.12938	3.92589	3.40195	3.10959
1	10	2	0.0660684	5.87714	6.98697	8.66238	6.40933	5.90029	5.74866	8.49032	7.04581
1	12	2	0.0637545	3.65066	8.16075	8.72536	5.499	3.62886	4.12168	3.50206	2.93114

## Sheet: Figure3a
Group	Age	Gender	FD	UncertainGo_preSMA	UncertainGo_rAI	UncertainGo_rDLPFC	UncertainGo_rPPC	CertainGo_preSMA	CertainGo_rAI	CertainGo_rDLPFC	CertainGo_rPPC	Stop_preSMA	Stop_rAI	Stop_rDLPFC	Stop_rPPC
0	11	2	0.0918086	-0.00915393	0.0298818	0.0579029	0.0134274	0.0326077	0.0962165	0.143801	0.0946521	0.0543524	0.139455	0.110298	0.127998
0	11	2	0.0448792	0.0830764	0.12244	0.0828858	0.0958941	0.0984582	0.084109	0.138882	0.055075	0.228791	0.292022	0.243099	0.267053			Group: 0, TD; 1,ADHD
0	12	1	0.0396535	0.114696	0.0133649	0.0756954	0.0331598	0.100938	0.0583684	-0.0175451	-0.000123752	0.230114	0.198217	0.00888606	0.0454706
0	12	1	0.0390362	0.0532318	0.060163	0.0474913	0.0887055	0.0228163	0.024803	-0.00519815	0.00167588	0.0716316	0.0249979	0.0512137	0.0752436
0	10	2	0.0723016	0.0483306	-0.00493414	0.141458	0.113437	0.00792486	-0.0637917	0.0600601	0.108302	0.125099	0.0820501	0.0645999	0.124885
0	11	1	0.0630644	0.0502465	0.0241535	0.220849	0.0746501	0.0419501	-0.0095536	0.146095	0.0618882	0.0493097	0.0161766	0.271297	0.132074
0	12	2	0.0698339	0.048333	0.0449681	-0.0133252	0.0241152	0.0365235	0.0109161	0.000234341	0.0158367	0.0652981	0.134264	-0.0282069	-0.121557
0	11	2	0.0426904	0.173077	0.0953521	0.244688	0.227773	0.081059	0.0835732	0.177326	0.133859	0.186556	0.0970693	0.228964	0.160471
0	10	1	0.103682	-0.0157321	0.0141325	0.122099	-0.00354979	-0.0104729	0.00745574	0.0469654	0.007524	-0.0280652	0.0576494	0.0856572	5.85455e-05
0	12	2	0.0468268	0.0807092	0.128363	0.0244866	0.01823	0.0633283	0.0535762	-0.0140659	0.0113381	0.083421	0.198003	0.0649549	0.181135
0	10	2	0.0322036	0.0248661	0.0285559	0.0717886	-0.0652201	0.0576084	0.0398431	0.0690618	-0.0544126	0.110098	0.144237	0.179939	0.0746416
0	10	2	0.0550497	0.0554942	0.0256915	0.0457138	0.108874	-0.0328135	-0.00361332	-0.017387	0.0279521	0.122999	0.0427603	0.141362	0.294162
0	11	2	0.0524727	0.0644902	-0.0520508	0.105516	0.0738179	0.0560336	0.00963637	0.0798296	0.0308373	0.219294	0.0299644	0.311894	0.116011
0	9	2	0.110282	0.00400975	0.0144053	0.0694136	-0.0111946	-0.0283774	0.0320282	0.11337	-0.00149752	-0.021083	0.0271482	0.0561542	-0.0692565
0	12	1	0.0355919	0.0663154	0.00554967	0.0755897	0.0131404	0.0429437	-0.00380257	0.0234785	0.00672547	0.156345	0.0400375	0.184405	0.0738332
0	9	1	0.068092	0.043357	0.184129	0.0235547	0.0919647	0.0254188	0.14599	-0.0191448	0.0492554	-0.00687006	0.243068	-0.0108168	0.187866
0	11	1	0.0642619	0.117778	0.0692835	-0.012409	0.170142	0.0582956	-0.036944	0.0227833	0.0437799	0.113834	0.0488469	0.0311684	0.147842
0	12	2	0.0888842	0.0905421	0.067707	0.0700303	0.34023	0.0931815	0.14124	0.0419346	0.30499	0.295291	0.257917	0.28706	0.740968
0	10	1	0.0716061	0.041289	0.00419346	-0.0128696	0.0780878	0.0438881	0.00780836	-0.0403114	0.0450292	0.183654	0.0445101	0.0178526	0.150629
0	10	1	0.0641608	-0.0109482	0.0197599	0.0412819	0.138945	-0.0286801	-0.00634802	-0.0484294	0.0629204	0.0299875	0.0324391	0.00509083	0.0701983
0	10	1	0.0866811	-0.0029412	0.0736138	0.131868	0.0903737	-0.00371876	0.0295215	0.0841257	0.0856651	0.0277769	0.257103	0.24551	0.223014
0	11	2	0.0383733	0.123639	0.0237336	0.232454	0.121147	0.0992688	-0.0240318	0.162971	0.125632	0.322477	0.119024	0.597362	0.256881
0	9	2	0.0757565	0.0676471	0.00557744	0.0735778	0.0653597	0.0322783	-0.0233897	0.0748394	0.0511914	0.0653323	-0.0575331	0.0376786	0.154677
0	10	2	0.0481583	0.0330468	-0.0334707	-0.00934784	0.056882	0.0376223	-0.00867844	-0.0530528	0.153484	0.123335	0.0494042	-0.0013041	0.174502
0	9	2	0.0300519	0.303067	0.140462	0.199517	0.206792	0.301082	0.135801	0.229475	0.220376	0.43618	0.314026	0.497877	0.521129
0	9	1	0.0398496	0.0943722	0.058237	0.135117	0.180415	0.0775882	0.0368225	0.0542586	0.0922202	0.0750534	0.110832	0.104535	0.197569
0	9	2	0.0393136	-0.0278943	0.0219971	-0.0199886	0.0839311	0.0408807	0.0557812	-0.0426755	0.0922823	-0.0111335	0.0929993	0.0190409	0.193667
0	12	1	0.031433	0.0392723	0.012556	0.0481942	-0.00115775	0.00581327	0.00867324	-0.00783388	-0.0150574	0.0418452	0.103758	0.0133771	0.00548796
0	9	2	0.0716307	0.137598	0.0382065	0.00130503	0.0550605	0.200213	0.0411662	0.0302364	0.117772	0.319102	0.0802348	-0.0133823	0.122225
0	9	1	0.0646387	0.101508	0.081534	0.359014	0.128511	0.0680161	0.0599412	0.244624	0.0822192	0.0563927	0.0327419	0.424665	0.115129
0	11	2	0.0248636	0.018261	-0.011087	0.0753221	0.219184	0.0458382	-0.0132901	0.0445471	0.16113	0.155744	-0.013078	0.0778746	0.223804
0	11	2	0.0414604	0.0971606	0.0549429	0.0220081	0.302194	0.132597	0.0698058	0.0731503	0.315647	0.0847124	0.135992	0.101835	0.346482
0	10	2	0.055046	0.0824166	0.25226	0.16654	0.0883955	0.04263	0.237919	0.10588	0.0326769	0.0983059	0.28225	0.206038	0.134524
0	11	2	0.0577709	0.0224352	0.0358085	0.0343228	0.164855	0.00142798	0.0442709	0.0230578	0.143541	-0.0324592	-0.00927961	0.0190734	0.207859
0	10	2	0.0512863	0.133539	-0.0481204	0.0476526	0.195618	0.114175	-0.0169875	-0.00342589	0.239987	0.273978	0.0303743	-0.0299877	0.19549
1	9	1	0.073897	-0.00837618	-0.012737	0.0460258	0.0657414	0.0210001	-0.00934893	0.0097377	0.0147146	0.0571815	0.039886	0.152055	0.129367
1	12	1	0.0572594	0.137057	0.0125369	0.111749	0.260042	0.0766943	0.0277309	0.0547502	0.175618	0.138145	0.088852	0.0167172	0.224854
1	12	2	0.0964058	0.0444611	-0.0487192	0.0246387	0.0376832	-0.0136278	-0.0893506	0.0463886	-0.0441149	0.100029	-0.0723217	0.1529	0.0369892
1	9	1	0.155638	-0.0110176	0.0223887	0.00709144	0.00910387	-0.0209049	-0.0171631	0.0290702	0.0123251	0.0234518	-0.0557071	0.0397891	0.0222696
1	12	2	0.0819432	-0.00498623	-0.0211002	0.053681	0.0464597	-0.00758592	-0.018713	0.0693524	0.047213	0.0630355	0.101996	0.0669797	0.172869
1	11	2	0.077005	0.076085	-0.011915	0.0136932	0.0660967	0.0742988	0.0199293	-0.00274761	0.0656957	0.136981	0.0370849	-0.0420701	0.107333
1	10	2	0.0738537	0.0679208	-0.0126141	-0.0015477	0.0336577	0.0657273	0.0538282	0.00968825	0.0134027	0.151588	0.0619344	-0.00273884	0.0462087
1	9	1	0.105979	-0.0332775	0.0359443	-0.0271994	-0.000221578	0.00883853	0.0939517	0.0247461	0.0239928	0.0118923	-0.0191747	0.0307259	0.0723208
1	10	2	0.0785439	0.0542562	0.0722786	0.0607126	0.0910495	0.0200511	0.0414246	0.0451459	0.0829081	0.108159	0.214535	0.11043	0.151019
1	12	1	0.0776383	0.00622841	0.0207759	0.0215893	0.168436	-0.0363392	0.0254837	0.0204614	0.115241	0.00567369	0.119725	-0.0281314	0.184214
1	9	1	0.0419444	0.0330415	-0.0136187	0.116788	0.0696855	0.0156381	0.0139049	0.0104461	0.0114306	0.0799132	0.0725925	0.175105	0.0783627
1	12	1	0.0693243	0.0190982	-0.00472958	-0.022259	-0.00768587	0.105419	0.0487472	0.000537258	0.0309761	0.119094	0.0417928	0.0449285	0.0133908
1	12	2	0.06118	-0.0257202	0.0230579	0.00413256	0.161252	0.00831494	0.0288686	-0.0036844	0.0872038	0.0660816	0.0265757	0.101917	0.344794
1	12	2	0.0713566	-0.000271869	0.0381346	0.00111074	0.0549814	0.0231816	0.0172385	-0.00810533	-0.0123454	0.0770701	0.0456189	0.071384	-0.0113711
1	12	2	0.117041	0.0667064	-0.0231127	0.0786053	0.0629426	0.128835	0.0412376	0.090235	0.0381836	0.233569	0.250668	0.142812	0.129103
1	10	2	0.0615219	0.00903492	-0.00301396	0.0511501	-0.00827947	0.02651	0.0380291	0.176456	0.038608	0.0771033	0.0555758	0.156424	0.0832047
1	11	2	0.0686761	0.00158882	5.7349e-05	-0.0121176	0.0387571	-0.0233433	-0.0215437	-0.0357843	0.0138593	0.117678	0.0748407	0.129985	0.106463
1	10	2	0.0511175	0.0476501	0.0707267	0.125121	0.0872858	0.0378046	0.061257	0.0263881	0.0223863	0.0716547	0.114021	0.0516098	0.0556872
1	12	2	0.115251	0.0342366	-0.0027027	0.0559408	0.103121	0.137067	0.0314549	0.109573	0.12694	0.170951	0.0535871	0.118951	0.255663
1	11	1	0.0794162	-0.0555684	0.0344465	0.0112129	0.0192376	-0.0305612	0.0310984	-0.0390285	-0.027923	-0.0166938	0.0878809	0.021796	-0.00357482
1	9	1	0.0729901	0.0660724	0.00369689	0.0766421	0.0538602	0.0181246	0.0467424	0.058482	-0.000764751	-0.0470363	0.00275309	-0.0226228	-0.0374285
1	11	1	0.0691777	-0.0162602	-0.00763263	-0.0570715	-0.00643288	-0.0180611	0.0176862	-0.0154879	0.00148393	0.0369306	0.0968249	-0.112743	0.0186687
1	12	2	0.0719583	-0.0032935	-0.0439361	-0.00168836	0.00788457	0.0467637	-0.0132868	0.023017	0.0522287	0.081587	0.0402019	0.0293289	0.0928659
1	10	2	0.0563209	-0.0199412	-0.000290958	0.0135028	0.126244	-0.00264163	0.0289626	-0.0127528	0.101156	-0.0302189	0.0927027	-0.0356617	0.130101
1	10	2	0.0660684	0.108751	0.0382897	0.163295	0.00271935	0.1363	0.0415903	0.0952615	0.0261625	0.173292	0.0752304	0.108096	0.0456513
1	12	2	0.0637545	0.0448737	0.138656	-0.0249935	-0.0286108	0.0649795	0.16254	-0.025287	-0.0281154	0.0277339	0.134237	0.0253794	-0.000308474

## Sheet: Figure3b
Group	Age	Gender	FD	Reactive_preSMA	Reactive_rAI	Reactive_rDLPFC	Reactive_rPPC	Proactive_preSMA	Proactive_rAI	Proactive_rDLPFC	Proactive_rPPC
0	11	2	0.0918086	0.0139293	0.128723	0.0357988	0.0490225	-0.0413194	-0.0807637	-0.0919247	-0.0807536			Group: 0, TD; 1,ADHD
0	11	2	0.0448792	0.0421609	0.0802418	0.111952	0.0146021	-0.0114835	0.0391591	-0.0665569	0.0548197			reactive: reactive control
0	12	1	0.0396535	0.0244242	0.112129	-0.0226852	-0.00375455	0.0114758	-0.0504737	0.0999944	0.03897			proactive: proactive control
0	12	1	0.0390362	-0.0357317	-0.0806363	0.0236768	-0.0342034	0.0287106	0.0272298	0.0571529	0.0880888
0	10	2	0.0723016	0.159478	0.15697	-0.0416741	0.136495	0.0399396	0.0630157	0.0951928	0.00993754
0	11	1	0.0630644	-0.00387236	-0.0776137	0.0612441	0.0199333	0.00322739	0.0379026	0.0760952	0.00937197
0	12	2	0.0698339	-0.0610168	0.050009	-0.0617395	-0.21525	0.0140175	0.0383755	-0.0141296	0.00918995
0	11	2	0.0426904	-0.0377443	0.0409616	-0.0661478	-0.0905005	0.0957721	0.0094079	0.0632823	0.100634
0	10	1	0.103682	-0.00875788	0.0189066	0.0154548	0.0388376	-0.0141021	0.00520021	0.0850554	-0.0194263
0	12	2	0.0468268	0.0273922	0.0677789	0.191535	0.29975	0.00793101	0.0802782	0.0388464	0.0179595
0	10	2	0.0322036	0.0469591	0.0747592	0.396699	0.116583	-0.0391473	-0.0162382	0.00574209	-0.0199936
0	10	2	0.0550497	0.0247895	-0.00746247	0.0757706	0.180578	0.0783468	0.029491	0.0717633	0.0851546
0	11	2	0.0524727	0.0659218	0.120279	0.107713	-0.025041	0.0107944	-0.0611154	0.0284362	0.0422229
0	9	2	0.110282	0.0138053	0.0597665	-0.0377001	-0.0269829	0.0390003	-0.0201852	-0.0405263	-0.00664497
0	12	1	0.0355919	0.0567717	0.00213072	0.0831544	0.0189795	0.023103	0.00303318	0.0553139	0.00826594
0	9	1	0.068092	-0.118377	0.0297175	-0.0727631	0.0915442	0.0212682	0.0399749	0.0465197	0.0476165
0	11	1	0.0642619	-0.027138	0.0300236	0.189837	0.0502213	0.0587784	0.113744	-0.047117	0.133476
0	12	2	0.0888842	0.179264	0.126448	0.187053	0.358932	-0.0157129	-0.0793407	0.032604	0.0298849
0	10	1	0.0716061	0.238381	0.0459588	0.0228915	0.0719999	-0.0106059	-0.00401983	0.0274778	0.0373007
0	10	1	0.0641608	0.0540082	-0.0349609	-0.0856517	-0.0860824	0.00811885	0.0306708	0.095475	0.0757616
0	10	1	0.0866811	0.0453567	0.133547	0.0910826	0.140347	-1.12064e-05	0.0531656	0.0472522	0.00526804
0	11	2	0.0383733	0.204617	0.161024	0.552224	0.117402	0.00852422	0.0495543	0.0724474	-0.00678672
0	9	2	0.0757565	-0.0846403	-0.094029	-0.0767205	0.081383	0.0391181	0.0284797	-0.0087305	0.0182973
0	10	2	0.0481583	0.087162	0.10146	0.0168782	-0.0383677	0.000521218	-0.0255451	0.0437011	-0.0976718
0	9	2	0.0300519	0.0489113	0.170693	0.241402	0.22009	0.0125253	0.0147632	-0.0302883	-0.00958886
0	9	1	0.0398496	-0.0804552	0.103656	-0.00713565	0.0561905	0.0251929	0.0195867	0.0867707	0.0896726
0	9	2	0.0393136	0.0342369	0.119986	0.0437878	0.0928165	-0.0850442	-0.0413238	0.0269194	-0.00792521
0	12	1	0.031433	0.0178131	0.0824236	0.0263833	-0.0546931	0.0445495	-2.44876e-06	0.0567568	0.00897133
0	9	2	0.0716307	-0.0136485	0.0473647	0.0164935	-0.0060965	-0.059217	0.00172583	-0.0284812	-0.0663066
0	9	1	0.0646387	-0.0180314	0.0185298	0.258082	0.128538	0.0360972	0.0165133	0.122316	0.0449566
0	11	2	0.0248636	0.133046	-0.00952941	0.0234163	0.0223385	-0.0250418	0.00137339	0.0353809	0.0595703
0	11	2	0.0414604	0.0066247	0.00496419	0.0974273	0.0575293	-0.0477904	-0.0176795	-0.048199	-0.0197366
0	10	2	0.055046	-0.0350157	0.0793045	0.00680227	0.0431136	0.0452376	0.0175706	0.0661797	0.0624849
0	11	2	0.0577709	-0.0598968	-0.0705431	-0.0768982	0.0520413	0.0201104	-0.00916818	0.00959326	0.0203864
0	10	2	0.0512863	0.188976	0.141718	-0.158722	-0.0157468	0.0199127	-0.028711	0.0533818	-0.0589483
1	9	1	0.073897	-0.0395703	0.00721026	-0.111631	-0.0099213	-0.0343886	-0.00113003	0.0397041	0.0532845
1	12	1	0.0572594	-0.0433939	0.0320215	-0.0961144	-0.102202	0.0675839	-0.0154161	0.0656727	0.0786287
1	12	2	0.0964058	0.0752767	0.0146633	0.167236	-0.0125161	0.0491714	0.0474528	-0.0288587	0.0839594
1	9	1	0.155638	-0.0157851	-0.0701389	0.104831	0.0339604	0.0155371	0.043055	-0.0258554	0.000613109
1	12	2	0.0819432	0.0722091	0.13975	0.069018	0.117362	-0.000989305	-0.00562513	-0.0114688	-0.006542
1	11	2	0.077005	-0.00919771	0.0155555	-0.0798875	0.0302896	-0.00215414	-0.0333835	0.0130464	-0.0081543
1	10	2	0.0738537	0.221358	0.040752	0.0908074	-0.0131821	0.0111756	-0.0713357	-0.0100389	0.021144
1	9	1	0.105979	0.00169495	-0.0229739	0.019085	0.015453	-0.0510072	-0.0584031	-0.0546683	-0.0242364
1	10	2	0.0785439	0.0868587	0.152912	0.0935444	0.114535	0.0367468	0.0261772	0.0123624	0.00590325
1	12	1	0.0776383	0.0227192	0.125829	-0.040647	-0.0607866	0.0455209	-0.00567834	0.00393623	0.0559923
1	9	1	0.0419444	-0.0037906	0.164018	0.0280405	0.0537365	0.0233153	-0.0307031	0.107926	0.0575193
1	12	1	0.0693243	0.0950695	0.0489285	0.083876	0.0358419	-0.098284	-0.053826	-0.0212283	-0.0336053
1	12	2	0.06118	0.0494425	-0.0963933	0.110365	0.19281	-0.0511759	-0.0103622	0.00718473	0.0725547
1	12	2	0.0713566	0.0804149	-0.00666637	0.117085	-0.0061996	-0.0293891	0.0190207	0.00223226	0.0718653
1	12	2	0.117041	0.125838	0.296765	-0.00150384	0.0767809	-0.0577433	-0.057415	-0.0110202	0.0297705
1	10	2	0.0615219	0.0839979	0.0180169	0.171811	0.0674112	-0.0136559	-0.0454585	-0.13682	-0.0521316
1	11	2	0.0686761	0.0452128	-0.022843	-0.0259608	0.0515208	0.0297793	0.0263986	0.0229424	0.0245661
1	10	2	0.0511175	0.0295877	0.108193	-0.0195287	0.00730511	0.00275107	0.00332274	0.0902327	0.0595439
1	12	2	0.115251	0.129173	0.0717082	0.0512127	0.14168	-0.104374	-0.0442023	-0.0556061	-0.0200558
1	11	1	0.0794162	-0.0268398	-0.00680362	0.0152275	-0.000170666	-0.0258156	0.00279913	0.0545681	0.042705
1	9	1	0.0729901	-0.110867	0.0152574	-0.0934824	-0.109005	0.0406367	-0.0513494	0.0140939	0.0523719
1	11	1	0.0691777	0.111111	0.0983371	-0.0216731	0.0196003	0.0092704	-0.026699	-0.0426902	-0.0144925
1	12	2	0.0719583	0.0798905	0.0238817	-0.0264836	0.0045701	-0.0485713	-0.0340883	-0.0158905	-0.0505314
1	10	2	0.0563209	-0.0260074	0.07621	-0.102746	-0.0246472	-0.0189845	-0.0313732	0.0266841	0.0235835
1	10	2	0.0660684	0.103515	0.023286	-0.0296506	0.066404	-0.0451465	-0.000832815	0.0795726	-0.0254927
1	12	2	0.0637545	-0.00550459	0.11405	0.0612723	-0.0062465	-0.0285432	-0.0339077	0.00653915	-7.34773e-06

## Sheet: Figure4a
Group	Age	Gender	FD	UncertainGo_preSMA	UncertainGo_rAI	UncertainGo_rDLPFC	UncertainGo_rPPC	CertainGo_preSMA	CertainGo_rAI	CertainGo_rDLPFC	CertainGo_rPPC	CertainGoandUncertainGo_preSMA	CertainGoandUncertainGo_rAI	CertainGoandUncertainGo_rDLPFC	CertainGoandUncertainGo_rPPC
0	11	2	0.0918086	0.103607	-0.0990036	-0.208197	-0.230061	0.131992	0.226083	0.0363374	0.272934	0.108481	0.129906	-0.019379	0.113175
0	11	2	0.0448792	0.0501146	0.0444302	-0.0129248	0.250049	0.141002	0.109916	0.0178162	0.248238	0.100872	0.0858974	-0.00351027	0.252669			Group: 0, TD; 1,ADHD
0	12	1	0.0396535	0.112528	0.0241282	0.0399827	-0.0265647	0.0394497	0.0589667	0.0510679	0.0979747	0.0609645	0.0419062	0.0459468	0.0517085
0	12	1	0.0390362	0.0943866	0.126116	0.0815552	0.0824353	-0.121933	-0.148145	-0.0590455	-0.0638492	0.000989805	-0.00114638	0.0277795	0.0255756
0	10	2	0.0723016	0.18918	0.22418	-0.0415222	0.200603	0.0779738	0.199016	-0.0822685	0.0299078	0.167102	0.242142	-0.0451426	0.136464
0	11	1	0.0630644	-0.0493435	0.0995328	-0.0983505	0.0183854	0.0939491	0.0658094	0.0287259	0.150102	0.011469	0.0821999	-0.0424702	0.0668236
0	12	2	0.0698339	0.179262	0.0180309	-0.0258213	0.0850852	0.0245744	-0.0679719	-0.00683897	0.0357214	0.104799	-0.0138694	-0.0235781	0.048501
0	11	2	0.0426904	0.00773388	0.0752543	0.0176954	0.236874	0.185694	-0.0366724	0.140087	-0.0555142	0.109952	0.0178843	0.0873549	0.099253
0	10	1	0.103682	-0.00875281	0.0888439	0.0867136	0.0416024	0.0468718	0.305397	0.120393	0.244271	0.021343	0.192345	0.100109	0.143226
0	12	2	0.0468268	0.159112	0.0542668	0.066753	0.0101667	0.333482	0.209293	0.142723	-0.0309115	0.243902	0.137817	0.104387	-0.0139409
0	10	2	0.0322036	0.202004	0.119572	0.168114	0.014461	0.127651	0.141494	0.224377	0.175234	0.156702	0.128614	0.192265	0.0931739
0	10	2	0.0550497	0.175149	0.196476	-0.00273429	-0.0233652	-0.0122914	0.0844624	-0.0310031	-0.114663	0.0744869	0.132251	-0.0087509	-0.0521652
0	11	2	0.0524727	0.278193	0.170485	0.130799	0.0787912	0.0753174	0.0919755	0.19608	0.0352179	0.203468	0.117399	0.179161	0.070244
0	9	2	0.110282	0.0104079	-0.0183744	-0.126627	-0.127893	0.013592	0.225167	-0.066407	0.0490878	0.0333866	0.0668797	-0.0962455	-0.0567228
0	12	1	0.0355919	0.198325	0.0704659	0.100299	-0.00111367	0.179181	-0.0105731	0.192961	0.0355744	0.190939	0.0385176	0.149488	0.0231197
0	9	1	0.068092	0.0719139	0.0671162	-0.0790941	0.239816	-0.0683295	-0.102831	0.0969658	0.0775417	0.0499442	0.0268942	0.00457526	0.198961
0	11	1	0.0642619	0.199215	0.0914528	0.0731564	0.0918618	0.0267965	0.0723528	-0.0855147	-0.075671	0.11953	0.105922	-0.0197782	0.018115
0	12	2	0.0888842	0.177464	0.115601	0.0712211	0.0486637	0.13214	0.115698	0.023801	0.00688429	0.17223	0.114182	0.064325	0.0391525
0	10	1	0.0716061	-0.0456999	-0.036979	-0.0912817	0.165264	0.16119	0.138962	0.12274	0.184258	0.0709786	0.0627624	0.0328022	0.173272
0	10	1	0.0641608	-0.136303	0.0161407	0.0593809	-0.00155916	-0.0714965	0.00793112	0.0302765	-0.0340559	-0.105453	0.0205929	0.0463127	-0.0131874
0	10	1	0.0866811	0.0575832	0.338771	0.174216	0.141745	0.0223207	0.128149	0.122302	0.231413	0.0278923	0.238686	0.165842	0.188031
0	11	2	0.0383733	0.207056	0.094613	0.0806155	0.0974607	0.102912	-0.0482607	-0.0419982	0.0245167	0.185	0.0647837	0.0516536	0.0780938
0	9	2	0.0757565	0.0918162	-0.0347031	-0.00297177	-0.000991572	0.0824247	0.0315459	-0.109975	0.15303	0.089949	0.00242383	-0.0572786	0.078007
0	10	2	0.0481583	-0.0286815	0.0369109	-0.00910351	-0.0120253	0.140025	-0.0268496	-0.0154686	0.0763998	0.0490565	0.00408098	-0.0120251	0.0328687
0	9	2	0.0300519	-0.00940775	-0.032878	-0.0434749	0.108713	-0.0524659	-0.133199	0.0273461	0.0444263	-0.0230439	-0.0834942	-0.0156721	0.078588
0	9	1	0.0398496	-0.0149639	0.125648	-0.000159882	0.0705664	-0.00298684	-0.0311187	-0.0724087	-0.0730821	-0.00234845	0.0508127	-0.0230681	0.00265503
0	9	2	0.0393136	0.0722886	0.0776539	0.118914	-0.0334496	-0.00626731	0.0409757	0.0514371	-0.0288231	0.0264519	0.0503071	0.0885496	-0.0414646
0	12	1	0.031433	0.102764	0.186481	0.0222485	0.079237	0.0425203	0.202566	0.0734515	0.0496546	0.0723406	0.193567	0.0488419	0.0636605
0	9	2	0.0716307	0.0529638	0.0219643	0.0267443	-0.0971166	-0.063649	-0.0688176	-0.00993622	-0.177708	0.00862419	-0.0239278	0.00418521	-0.112362
0	9	1	0.0646387	0.0800238	0.0286387	-0.213019	-0.113493	0.135173	0.10873	0.0528309	-0.144736	0.102236	0.057384	-0.0952351	-0.127381
0	11	2	0.0248636	0.124193	0.0549009	6.9086e-05	-0.0629286	-0.0942669	0.12351	-0.117167	-0.120357	-0.00362287	0.085543	-0.0556857	-0.0860789
0	11	2	0.0414604	-0.0261882	0.188993	-0.0303694	-0.00272806	0.216054	0.0509862	0.0758794	0.0620435	0.0675576	0.120353	0.00193922	0.026707
0	10	2	0.055046	0.0860145	-0.0273692	0.0379908	0.000491261	0.0301096	-0.0771164	-0.027037	-0.157224	0.0633884	-0.0463433	0.0139977	-0.0592892
0	11	2	0.0577709	-0.0666458	0.10686	-0.110339	-0.105584	0.0718954	0.123024	0.0396833	0.0878633	0.00962239	0.112553	-0.0258132	-0.00205004
0	10	2	0.0512863	0.065318	0.101472	0.0581692	0.0680095	0.0970051	-0.0188648	0.0133163	-0.0349458	0.0856216	0.048965	0.0499297	0.0137597
1	9	1	0.073897	0.201738	-0.0165996	-0.00736938	-0.122614	0.048714	0.00256585	-0.042798	0.0306792	0.109776	-0.00504863	-0.0284689	-0.0284707
1	12	1	0.0572594	0.176643	0.0694133	-6.13598e-05	0.134911	0.0552783	0.171844	-0.249105	-0.148431	0.124708	0.111384	-0.105302	0.0170432
1	12	2	0.0964058	0.137699	-0.0900933	0.139851	-0.0633748	-0.105637	-0.0785353	-0.121626	-0.133945	0.0741636	-0.0773581	0.0514573	-0.0367358
1	9	1	0.155638	-0.0497728	0.0447012	-0.231403	-0.0267626	0.134693	-0.00271852	-0.167558	-0.0570467	0.042846	0.0247232	-0.199784	-0.0442425
1	12	2	0.0819432	0.0820359	0.0962429	0.033647	0.111822	0.089317	0.051883	0.00755853	0.0801473	0.0679032	0.0599237	0.00643039	0.0845216
1	11	2	0.077005	-0.03556	0.0406046	-0.114186	0.0513073	0.11614	0.0720558	0.0506452	0.01732	0.0502442	0.0630716	-0.0161326	0.0289183
1	10	2	0.0738537	0.0885443	0.0431531	0.0154122	0.0475673	0.0218	-0.118267	0.014878	0.0379398	0.0532007	-0.0580767	0.0143094	0.050842
1	9	1	0.105979	-0.0855316	-0.113679	-0.114798	-0.227504	0.0322364	0.14975	-0.0758497	-0.197995	-0.0467516	-0.0201866	-0.0991701	-0.210547
1	10	2	0.0785439	0.127803	0.146786	0.124705	0.0343116	-0.0149587	-0.0741516	0.04461	0.0775057	0.0867806	0.0945544	0.122075	0.00898658
1	12	1	0.0776383	-0.0155104	-0.125617	-0.165765	0.00843374	0.122699	0.0284214	0.0479346	0.0240387	0.0635618	-0.0626275	-0.0377877	0.0409455
1	9	1	0.0419444	-0.0110632	0.220064	0.106281	-0.0283018	-0.0501724	0.043348	-0.0341551	0.0378039	-0.0284707	0.131582	0.0441162	0.013323
1	12	1	0.0693243	-0.052093	-0.08576	-0.00274611	-0.0860976	0.162209	0.0742366	0.170678	-0.0106675	0.0452871	-0.0100321	0.0809098	-0.0495686
1	12	2	0.06118	0.0198894	0.0674792	0.00699603	-0.00570798	0.112537	-0.082569	0.124997	0.0888062	0.0627214	-0.00297862	0.092271	0.0778683
1	12	2	0.0713566	-0.200465	-0.0454953	-0.258322	-0.130128	0.0312055	0.0502091	0.150486	0.146224	-0.0916564	0.0145173	-0.0267996	0.0242581
1	12	2	0.117041	0.161257	0.0681389	0.016486	-0.0392825	0.0626773	0.1283	0.0346841	0.091895	0.0916145	0.0605191	-0.0026318	0.0178806
1	10	2	0.0615219	-0.0343278	-0.0504557	-0.0553002	-0.0830666	-0.230082	-0.0431406	-0.287011	0.0698602	-0.123068	-0.0490705	-0.163393	-0.0315362
1	11	2	0.0686761	-0.00630022	0.0354022	0.0743497	0.106457	0.0442505	-0.0508931	-0.00760285	0.054836	0.018851	-0.00331967	0.0357701	0.0793934
1	10	2	0.0511175	-0.136549	-0.0774518	-0.129055	-0.0841476	0.109868	0.188487	-0.141252	0.0825503	0.0163449	0.0848421	-0.15524	0.0131463
1	12	2	0.115251	-0.116604	-0.128307	-0.0383658	0.0112253	-0.0148437	0.0278695	-0.0378282	-0.067043	-0.053404	-0.0459138	-0.0404029	-0.038617
1	11	1	0.0794162	-0.042407	-0.0152232	0.0443419	0.0171595	0.133457	-0.0932755	0.0908323	-0.0754507	0.0469512	-0.0600337	0.073254	-0.0242779
1	9	1	0.0729901	-0.0406518	-0.0776645	-0.184528	-0.109999	-0.0746253	-0.0073383	-0.224863	-0.0740231	-0.064657	-0.0337423	-0.202046	-0.101998
1	11	1	0.0691777	0.130441	0.118939	-0.0292419	0.00783876	0.0956117	0.0377875	-0.0667751	-0.082712	0.115328	0.0797673	-0.0506598	-0.0199437
1	12	2	0.0719583	0.0975686	-0.00280708	0.089481	0.170524	0.140141	0.200534	-0.0518865	-0.150241	0.114859	0.105453	0.0107433	-0.00476562
1	10	2	0.0563209	0.00908283	0.150949	0.323782	0.25061	0.0817061	0.0288317	-0.0672262	0.0195153	0.0588195	0.0834311	0.094107	0.124938
1	10	2	0.0660684	0.0712066	0.191691	0.0918519	-0.00709978	0.111309	0.00677293	0.0938779	0.00366864	0.0664173	0.121652	0.107683	-0.0385188
1	12	2	0.0637545	-0.10004	-0.0335592	0.0730021	-0.11244	-0.053835	-0.108517	0.012727	0.137486	-0.0684036	-0.0760197	0.0436612	0.0340434

## Sheet: Figure4b
ICP	RT
0.507809	0.437			ICP: inhibitory control pattern
-0.277892	0.316			RT: reaction time
0.226635	0.374
-0.113062	0.353
0.286461	0.39
0.52537	0.39
-0.258906	0.237
0.209227	0.495
-0.0328023	0.301
0.2877	0.359
0.0672029	0.386
0.0384475	0.367
0.220846	0.406
0.537573	0.324
0.0414924	0.296
-0.426655	0.237
0.348554	0.443
-0.166499	0.364
0.56213	0.426
0.0344219	0.4
0.278147	0.388
-0.0718449	0.42
0.504657	0.402
0.350368	0.403
-0.109639	0.381
0.211923	0.422
-0.0706169	0.246
0.398932	0.407
0.168104	0.335
0.238718	0.348
-0.0497871	0.35
0.275779	0.41
0.264473	0.372
0.569078	0.458
-0.434177	0.281
0.155517	0.337
0.422064	0.35
-0.0922175	0.33
0.389316	0.382
0.20111	0.374
0.323267	0.329
0.283528	0.318
0.614051	0.364
0.269827	0.352
0.363357	0.364
-0.316482	0.374
0.200987	0.413
0.564853	0.305
0.365526	0.33
-0.356433	0.257
0.546777	0.458
0.183751	0.296
-0.088794	0.257
0.505085	0.473
0.235168	0.44
0.227015	0.374
0.0533841	0.397
-0.0116152	0.377
-0.0314709	0.395
0.372275	0.36
0.193546	0.378
0.150286	0.309
0.545794	0.401
-0.133767	0.292
-0.098841	0.412
0.100885	0.336
0.221243	0.392
-0.194354	0.401
0.146418	0.437
0.125709	0.335
0.130099	0.354
0.108513	0.32
-0.235439	0.269
0.373565	0.38
0.184772	0.301
-0.0515462	0.345
0.425328	0.313
-0.159255	0.258
0.265945	0.345
0.680809	0.37
-0.267885	0.32
0.168805	0.332
-0.240467	0.338
0.265821	0.41
-0.155779	0.323
0.293904	0.371
0.225898	0.336
0.0706109	0.407
-0.240282	0.285
-0.0356461	0.397
-0.461667	0.346
0.255607	0.346
0.0457175	0.377
-0.167054	0.39
0.255771	0.397
0.043323	0.38
0.308416	0.346
0.356806	0.389
-0.0945898	0.409
0.512134	0.375
0.0336907	0.353
0.0735897	0.404
0.304694	0.433
0.127278	0.35
-0.222641	0.307
0.286648	0.37
0.0960179	0.359
-0.0137444	0.462
-0.307208	0.445
0.248369	0.318
-0.246379	0.325
0.129772	0.42
-0.215338	0.357
-0.027447	0.394
-0.052548	0.31
-0.277965	0.383
0.372083	0.414
0.428304	0.359
0.410438	0.42
0.0303874	0.367
0.316072	0.385
0.190787	0.358
0.185365	0.36
0.593336	0.357
0.363069	0.398

## Sheet: Figure5
Group	UncertainGo_preSMA	UncertainGo_rAI	UncertainGo_rDLPFC	UncertainGo_rPPC	CertainGo_preSMA	CertainGo_rAI	CertainGo_rDLPFC	CertainGo_rPPC	Stop_preSMA	Stop_rAI	Stop_rDLPFC	Stop_rPPC
0	-0.00524342	0.0505947	0.0291993	0.04935	-0.044769	-0.0952347	0.0395531	-0.0683177	0.124937	-0.0183187	-0.0181182	-0.0143715			Group: 0, TD; 1,ADHD
0	-0.0462529	-0.00519232	-0.0461143	-0.0408408	0.0272807	-0.0993092	0.0666491	0.120683	0.12426	0.103162	0.0238036	-0.207526
0	-0.0407607	-0.0170627	0.0101231	-0.0439066	0.0210049	-0.077456	-0.0198288	0.0529249	0.0374186	0.151522	0.091154	-0.013546
0	0.0167358	-0.0050029	0.0536223	-0.0420643	-0.0889914	-0.00723255	-0.0375057	0.057484	0.0999487	0.0312729	0.112909	-0.0450434
0	-0.0268507	0.0194787	-0.117415	-0.0483565	-0.0178973	0.0290266	0.0861204	0.088137	0.158022	0.0239016	-0.0511947	-0.0669523
0	-0.0606035	-0.0183029	-0.0588438	-0.183925	-0.04624	-0.0427884	0.00173094	-0.032883	0.105411	0.0672106	-0.0038072	0.158849
0	0.0136618	-0.110129	0.014567	-0.0353195	0.0242402	0.0377266	0.0241143	0.021592	0.0377739	-0.00925056	0.00785621	0.0509043
0	-0.00845706	-0.176366	0.023799	0.15499	-0.0724561	0.0398851	-0.0421698	-0.171107	0.154901	0.185079	0.158835	0.104876
0	0.0668825	-0.0556941	-0.0136828	-0.00055247	-0.00121311	-0.0593242	-0.0580823	-0.0467828	0.056049	0.249309	0.111411	0.0895921
0	-0.0515291	0.000690044	0.105339	0.0545126	-0.0284428	0.0109781	-0.0993844	-0.0744277	0.137106	0.0892395	0.032261	0.0566658
0	-0.069493	0.118588	0.0631184	-0.0510224	0.0945883	0.0272021	-0.0159548	0.0890649	-0.0371533	0.100315	0.0201081	-0.138241
0	-0.00300428	-0.00766273	-0.0149603	-0.0150497	-0.00540404	0.0244274	-0.00933055	-0.0205168	0.158047	0.123398	0.0460811	0.182225
0	0.0500696	-0.0130186	-0.0449101	-0.00519774	-0.111224	0.0499192	-0.0529928	0.030642	0.303377	0.100591	0.199205	-0.0365952
0	0.0386788	0.0238833	-0.00681752	0.0383622	-0.057222	0.0627886	-0.115084	-0.0271322	0.105813	-0.105596	0.0506944	0.0537747
0	-0.0416897	-0.0286608	-0.0200699	0.0126388	-0.10531	-0.0257369	0.0176294	-0.0279798	0.197599	0.0901389	-0.0087585	0.0729489
0	0.0621861	0.0768819	0.0167558	-0.146122	-0.0186412	-0.000369013	0.0627216	0.00220805	0.0188517	-0.00709282	-0.0886325	0.133892
0	0.0112244	0.0340778	0.0622868	-0.0266823	-0.0651545	-0.0260661	-0.148842	-0.0939059	0.161382	0.101929	0.15429	0.111674
0	0.0222494	-0.126925	0.0707638	0.0223965	-0.0730015	-0.0583312	-0.0701615	-0.0367552	0.196227	0.217146	0.0811997	0.0891626
0	-0.083984	-0.0174412	0.056023	-0.0198248	-0.0245151	-0.0439256	0.000204832	-0.00202385	0.045138	0.131236	-0.0311816	0.106021
0	-0.0493604	-0.0302479	-0.045692	-0.0404189	0.00732225	-0.0111737	0.04716	-0.0144682	-0.0160701	0.0421495	0.0222289	0.00394924
0	-0.0228964	0.0130696	0.175963	-0.0704109	-0.0427882	-0.0908939	-0.0546278	0.0517876	0.1293	0.262725	0.00289718	-0.0612432
0	0.0421405	0.018002	0.0253845	-0.0408884	0.0242307	-0.0435201	-0.054676	-0.0185646	0.0554415	0.0934851	0.182531	0.0954288
0	0.0122644	0.0802286	0.0812317	0.0584955	-0.0681903	-0.00651001	-0.097559	-0.0504164	0.176308	-0.0159381	-0.0380078	0.0736602
0	0.112589	-0.0937547	0.0437939	-0.00765605	-0.0101187	-0.102728	0.0672072	-0.00141532	-0.030737	0.10809	-0.0990292	0.0163548
0	0.0736753	-0.0533244	0.0151095	-0.0572207	-0.251379	-0.0684428	0.015048	-0.129307	0.266539	0.26347	-0.0354086	0.221276
0	-0.00472318	-0.0409778	-0.141389	0.0712096	0.023684	-0.0765746	0.0168307	0.00663963	0.00263584	0.0812612	-0.0252065	-0.0523727
0	-0.0876889	-0.0909319	-0.0496225	-0.0393997	-0.0154276	-0.001915	-0.0670871	-0.0658425	0.06165	0.209017	0.154467	0.108039
0	-0.0330283	-0.0330512	0.0396155	-0.0207797	0.0616513	0.0370142	-0.0699217	-0.0692773	0.0357526	0.195007	0.0465815	0.0818678
0	-0.0253724	-0.0899264	0.0225271	-0.0615545	-0.0836344	-0.00644157	0.0114316	0.0834988	0.169838	0.153966	-0.0825762	-0.0198912
0	-0.00560188	-0.121097	-0.0287713	0.0488677	-0.00393978	-0.0969876	-0.0231852	-0.133297	0.0592041	0.103195	0.0361831	0.0898615
0	0.0402826	-0.0583418	0.0229536	-0.0258246	0.00214366	-0.0283054	-0.0764048	0.0411249	-0.0381857	0.0335892	0.0531337	-0.048894
0	0.0418258	-0.0226616	-0.0252598	-0.0180808	-0.0679357	-0.0460347	-0.00638762	-0.0100464	0.135985	0.0788497	0.0860458	0.017918
0	0.00818798	-0.157959	-0.0414365	-0.0487276	0.0720245	0.153377	0.0125964	0.0748261	-0.103542	-0.032549	0.120265	-0.105838
0	0.0647454	0.0367964	0.00912369	0.000185373	0.0425507	-0.0345916	-0.136983	0.154874	-0.00801622	0.0709474	0.1398	-0.112719
0	-0.13361	-0.058066	-0.082437	-0.133886	0.0987954	0.0621735	0.0635246	0.121696	0.132783	0.0618747	-0.0732149	0.0480971
1	0.0679901	-0.00928966	0.00959267	0.0157505	-0.111945	-0.0124512	0.00648979	-0.0679384	-0.00402328	0.0916989	-0.165237	0.00346106
1	0.0333548	0.00878001	-0.0574705	0.0237533	0.00144803	-0.113861	0.119561	-0.116829	0.0717741	0.127575	-0.0765366	0.15953
1	0.0272219	-0.00791051	0.0590181	-0.0372584	-0.0329719	-0.0203051	-0.0862792	-0.0479538	0.0195594	0.039095	-0.0082001	0.107431
1	-0.0261279	0.00474971	0.04606	0.00996422	-0.044147	-0.0291603	0.0439955	0.00736879	0.0807409	0.0257186	-0.066101	-0.0793728
1	-0.0360727	0.00298825	-0.0568786	0.0397955	0.0288984	-0.0315948	0.0240127	-0.020089	0.00416299	0.125615	0.0330634	-0.0905044
1	-0.0991508	-0.0222043	-0.0485806	-0.04501	0.0678807	-0.0590984	-0.0166687	0.0181145	-0.00492479	0.106844	0.0374985	0.0614901
1	0.0386904	0.0219719	-0.062457	0.0220363	-0.0486483	-0.127095	0.0330187	-0.0349699	0.118975	0.0552761	0.0590767	0.133299
1	0.0170749	-0.0135637	0.0468753	0.0285206	0.00856808	0.107795	-0.044781	-0.026344	0.0220998	0.0350229	-0.130566	0.0272862
1	-0.0443248	-0.0432096	-0.00580051	0.00115091	-0.0170619	-0.0440572	-0.0601943	-0.0690588	0.0814811	0.232446	0.0109792	0.110192
1	-0.00697878	-0.058178	-0.0326474	0.0610546	0.0617413	-0.00897439	-0.0219287	-0.0099191	-0.0717999	0.104083	0.022936	-0.0240631
1	-0.0570743	0.0507258	-0.0607334	-0.0579452	0.0121094	-0.0628743	0.0254351	0.0388549	0.087595	0.00295952	0.0239531	0.0557663
1	-0.0311931	-0.0107611	0.0560004	0.0135927	0.0528509	-0.034653	-0.025074	-0.0467382	0.115443	0.0337471	0.00982205	0.0759105
1	0.0302899	0.0185953	-0.0940014	-0.0737411	0.028076	-0.0319939	0.0667665	0.0538544	0.0641119	0.0565634	0.130623	-0.111598
1	-0.051406	-0.0510261	-0.0179134	-0.0625135	0.0780851	-0.0220269	-0.0111045	0.0652115	-0.0630976	0.0962959	0.0872208	0.0382802
1	0.00474463	0.0499756	0.0115285	0.102016	-0.0110728	-0.090525	0.0659551	0.0371531	0.0601983	0.166829	-0.0347993	-0.157036
1	-0.0518904	0.0086027	0.0167504	0.0176308	0.0314234	0.0123181	-0.033064	0.0249758	0.0777301	0.0512175	-0.0486903	-0.0137216
1	0.0458942	0.00376981	-0.0953816	-0.139277	0.00869849	-0.0500221	0.0269067	0.0544473	-0.00998769	0.123126	0.0757469	0.0363974
1	-0.0205458	0.0173661	0.165334	0.0454236	-0.0218554	0.00139307	-0.046163	0.0445886	0.00819471	0.0572818	-0.0952978	-0.0337075
1	0.0022367	0.00690874	-0.0219583	-0.103602	-0.000230432	-0.0432624	-0.0235085	0.0833675	0.0873275	0.00869403	-0.0189723	0.0213603
1	0.01157	0.0182294	0.0400841	0.0527117	-0.0432891	-0.0552646	-0.0161528	-0.07727	0.0546412	0.106872	0.01278	0.0711831
1	-0.0435781	0.0233208	0.0991471	0.0240925	-0.0279845	-0.148003	-0.0829109	-0.018909	0.0316499	0.096776	-0.0547872	-0.00805411
1	-0.0277223	-0.019182	-0.0696737	0.00631514	-0.013452	-0.0769318	0.00135735	-0.06207	0.145738	0.211754	0.0546263	0.0442216
1	-0.0101935	0.00226709	-0.0786761	0.0130689	0.0222913	0.00318359	-0.00943817	0.0528419	0.0413306	0.142015	0.0811879	-0.0537175
1	-0.0113194	-0.114689	-0.00316928	0.0988542	0.0366806	-0.0367434	0.0126646	-0.154109	0.00749721	0.148165	0.0124294	0.190602
1	-0.126038	-0.0326085	0.00619976	-0.00111895	0.0246636	-0.0586506	-0.00147796	-0.0280531	0.0943823	0.0868905	0.0468114	0.118182
1	0.0128029	-0.0079283	-0.00502166	0.0355815	0.0235299	-0.103842	-0.016416	0.000601635	0.0255235	0.118851	0.0403588	-0.0162589

## Sheet: Figure6a
Group	Reactive_preSMA	Reactive_rAI	Reactive_rDLPFC	Reactive_rPPC	Proactive_preSMA	Proactive_rAI	Proactive_rDLPFC	Proactive_rPPC
0	0.0545925	-0.056665	-0.0788253	-0.0833945	0.00019364	0.141955	0.0161577	0.118506			Group: 0, TD; 1,ADHD
0	0.117997	0.0296549	0.119171	-0.0962469	-0.0888756	0.0934765	-0.119706	-0.168803
0	-0.0748209	0.0706128	0.0480344	0.0265143	-0.106041	0.0455376	0.0275762	-0.0962925
0	-0.0788495	-0.035595	0.0831071	-0.00178744	0.0768766	-0.00486167	0.105363	-0.0909634
0	0.191957	-0.0584478	0.0757496	0.0372158	0.0308933	-0.016645	-0.234856	-0.141411
0	0.0182629	0.0357647	0.0588286	0.276715	-0.00976567	0.0144084	-0.0521869	-0.169125
0	-0.0964261	0.143577	0.0376806	0.0239467	0.0273861	-0.145735	0.00234624	-0.0531325
0	0.107769	0.255861	0.231269	-0.100302	0.123268	-0.217451	0.0387994	0.344834
0	-0.0754574	0.179394	0.0727644	0.0392376	0.0534316	-0.00460123	0.0436089	0.0577797
0	0.17096	-0.00246707	-0.0750243	-0.00975449	0.0269618	-0.0147157	0.209694	0.141654
0	0.0506008	-0.160418	0.0141005	-0.0116131	-0.102364	0.0867879	0.087212	-0.154723
0	0.060056	0.0856077	0.0989565	-0.0407922	0.0189027	-0.0289908	0.00471432	0.00354433
0	0.176232	0.0509414	0.255181	-0.100881	0.136629	-0.0660714	0.0108278	-0.0225169
0	0.0893242	-0.118499	0.0786955	-0.0371631	0.0706802	-0.0375015	0.125499	0.0586005
0	0.0748895	0.0871363	0.0227588	0.0464009	0.0165036	-0.00305929	-0.0332552	0.0444712
0	-0.0521022	-0.182797	-0.0235464	0.12166	0.0751147	0.087153	-0.0607757	-0.15922
0	-0.0434801	0.0181999	0.168451	0.125991	0.0825351	0.0489206	0.234341	0.0646254
0	0.103521	0.179252	-0.0872079	0.123796	0.0834649	-0.0831387	0.171056	0.075213
0	0.0894164	0.053241	-0.064868	0.109467	-0.106098	0.0335755	0.0672993	-0.0124687
0	-0.0318356	0.067874	0.117534	-0.00165026	-0.0173437	-0.0234285	-0.126916	-0.0141462
0	0.152367	0.151021	-0.0955896	-0.00573663	0.0247918	0.0956805	0.228307	-0.114379
0	0.0258533	0.0314414	0.269986	0.0753908	0.0149307	0.07015	0.10691	-0.00550727
0	0.140626	-0.0808369	-0.0559237	-0.0120505	0.107434	0.0743438	0.161362	0.118732
0	-0.0846617	0.102371	-0.160722	0.0939641	0.11817	0.0183967	-0.040592	-0.00352113
0	0.102418	0.205412	0.00778674	0.108046	0.143745	0.0144382	-0.0360826	0.0823156
0	-0.0442152	0.0416709	0.197463	-0.207086	-0.000391727	0.0300719	-0.176821	0.0924093
0	0.0520923	0.280972	0.196743	0.08141	-0.0541541	-0.0867716	0.0571295	0.043904
0	0.0340027	0.115217	0.00387237	0.0198183	-0.0460317	-0.0761802	0.138121	0.0440222
0	0.0975347	0.189113	-0.0238184	0.0345533	0.00551311	-0.066365	-0.0331201	-0.157274
0	-0.0192856	0.132126	0.303058	0.0110611	-0.122598	-0.0281898	-0.0199645	0.201837
0	0.0349122	0.0936911	0.0826857	-0.0526833	0.0523979	-0.0280199	0.0645621	-0.0405501
0	0.068116	-0.00655513	0.148258	-0.0272417	0.0508159	0.0266027	-0.0184314	0.0128984
0	-0.0676056	0.046244	0.110382	-0.0146547	-0.0632788	-0.315061	-0.0587214	-0.129734
0	-0.0185978	0.0867339	0.0947321	-0.11562	-0.00931892	0.0748974	0.153289	-0.161361
0	0.137423	0.062419	0.0245437	0.192485	-0.0913407	-0.117264	-0.162918	-0.259156
1	-0.0586632	0.0271275	-0.0964002	-0.0551102	0.1556	0.00054486	-0.000898418	0.091327
1	-0.0609124	-0.0468416	-0.0185167	0.06724	0.0709293	0.119714	-0.144607	0.122417
1	-0.115945	0.11521	-0.11831	0.10821	0.0499876	0.0125435	0.12827	0.00314627
1	0.0676003	0.0176836	-0.123033	-0.078235	0.0232608	0.0232369	0.0366311	-0.000768922
1	-0.0616182	-0.107196	0.158091	-0.138112	-0.0497265	0.0318345	-0.0977519	0.0631359
1	0.0464111	0.0392022	0.0999079	0.0770117	-0.135847	0.04116	-0.0548751	-0.0567379
1	-0.00740743	-0.0523568	0.0815519	0.0134216	0.0913587	0.147147	-0.0953772	0.0649972
1	0.0297153	-0.0621285	-0.171149	-0.024842	0.00855781	-0.116664	0.0532791	0.0649731
1	0.0289671	0.159076	0.0607238	0.184321	0.0133992	0.00458957	0.0766706	0.0594675
1	-0.0965446	0.0697824	0.0659355	-0.0341557	-0.03976	-0.0575581	-0.00126009	0.0755032
1	0.0218713	-0.132792	-0.0275703	0.114658	-0.043104	0.114821	-0.0863935	-0.0847779
1	0.0948921	-0.0305044	-0.0914029	0.0207964	-0.0684962	0.0233857	0.0845208	0.066795
1	-0.00486359	0.0254143	0.286594	0.0362371	-0.027819	0.0460709	-0.150102	-0.126967
1	-0.0155889	0.135443	0.104431	0.144086	-0.148786	-0.0302204	-0.00156296	-0.113707
1	-0.0828752	0.0397158	-0.112261	-0.197519	0.0321419	0.133771	-0.0284445	0.0707495
1	0.111965	-0.0203306	-0.167305	0.0341523	-0.0524627	0.00360876	0.0507112	0.0122695
1	-0.0899028	0.0229465	0.164171	0.195557	0.0309904	0.0568977	-0.113953	-0.19872
1	-0.00592535	0.0491469	-0.240929	-0.0501035	0.0215844	0.0179482	0.197816	-0.0268927
1	0.0679069	-0.0277506	-0.0569477	0.228086	0.0201865	0.0492629	0.0390274	-0.190979
1	0.0145833	-0.00205586	-0.119758	-0.0254253	0.0709704	0.0719177	0.0432802	0.140194
1	0.0223352	0.0241974	-0.166416	-0.0719388	0.00684416	0.165021	0.184476	0.0448364
1	0.0300112	0.0745774	0.0582825	-0.0468285	0.0191775	0.0572359	-0.0462042	0.0554166
1	-0.00303948	0.0413231	0.0839475	-0.180072	0.0144643	0.00583749	-0.0515999	-0.0341296
1	-0.0588575	0.265881	-0.00863462	0.0391773	-0.0353553	-0.0834119	-0.0158748	0.244633
1	0.121244	-0.031446	0.0614583	0.0902552	-0.0993634	0.0319202	0.0180978	0.0331519
1	-0.00125941	-0.0290743	-0.00177161	-0.0537202	0.0211811	0.0984983	0.0111401	0.0427623

## Sheet: Figure6b_TDspecific
Reactive_preSMA	Reactive_rAI	Reactive_rDLPFC	Reactive_rPPC	Proactive_preSMA	Proactive_rAI	Proactive_rDLPFC	Proactive_rPPC
0.0389491	0.0918474	-0.1186	0.0174605	0.0724969	0.109026	0.0302987	0.128
0.0356551	-0.0258253	0.261177	-0.118877	-0.0355424	0.0835937	-0.190421	-0.10077
0.0267958	0.0203412	0.094584	-0.094246	0.00950467	-0.0828621	-0.0147677	-0.166633
0.0304994	-0.0602049	0.227609	-0.0167727	0.0699141	-0.0175984	-0.0125807	-0.127106
0.0608211	0.00721433	0.0445995	-0.0275176	0.0503957	-0.104361	-0.160116	-0.14153
-0.0209639	0.0126045	-0.05646	0.166843	0.0163918	-0.0783659	0.0184931	-0.276533
-0.0751372	0.132149	-0.0118777	0.0372985	0.0372158	-0.0982106	-0.0177765	0.00916373
0.111416	0.00657395	0.314127	0.00658175	0.00909443	-0.154172	-0.124601	0.299147
-0.0693584	0.0944814	0.251146	0.068084	0.0444714	0.0359116	-0.017939	0.0343111
0.0109823	-0.0729649	-0.24905	0.00545702	0.0533942	0.0474381	0.162307	0.311849
-0.0734284	-0.298954	-0.162236	-0.06434	-0.111265	0.113251	0.10711	-0.143957
0.110703	-8.93621e-05	0.0878007	0.266562	0.0983082	-0.00937284	-0.00397984	-0.165524
0.0256759	0.082057	0.423791	-0.0408675	0.26735	-0.00988591	-0.122239	-0.085024
0.0307333	-0.161304	0.0759761	0.0155045	0.15984	0.0874875	0.0326091	0.0401864
0.218358	0.0987806	0.0462912	-0.00204757	0.195071	-0.011976	-0.0108084	-0.119922
-0.118603	-0.0167915	0.00323076	0.252622	0.026397	-0.0156379	0.00227905	-0.35896
0.0276427	-0.0773978	0.222666	0.0787683	0.031985	0.045892	0.112862	-0.0527672
-0.0553558	-0.147229	-0.312041	-0.0490352	0.124657	0.0490075	0.202172	0.196907
-0.0481224	0.0137641	0.0456047	-0.0160834	0.0381926	0.0541383	0.0453329	-0.00967791
-0.0412001	0.0484811	0.262999	0.142189	0.0418763	-0.01914	-0.207318	-0.155826
0.0452984	0.12295	0.00992128	-0.0257036	0.126474	-0.00575681	0.0769259	-0.185478
-0.0159688	-0.0659116	0.241185	0.115426	0.00380513	0.155766	0.078135	-0.28991
0.0820341	-0.0617679	-0.0419415	-0.0305538	0.145094	0.0715374	0.0556634	0.0959924
-0.0491532	0.125326	-0.196524	-0.00896653	0.11114	-0.13041	0.0841258	-0.0204678
0.0591881	-0.0483424	-0.0519282	0.473031	0.324164	0.0914195	-0.0816633	-0.067962
-0.0937345	-0.0866132	0.313526	-0.0301117	0.114809	-0.0379545	-0.217887	0.107674
0.0189563	0.202675	0.0533091	0.267848	-0.0371604	-0.0627794	0.0679935	-0.127279
0.0336818	0.0514226	0.000569623	0.0503727	-0.00631364	0.0528321	0.00987154	-0.0104545
-0.0861766	0.200639	-0.098001	0.0544524	0.183025	-0.0954318	-0.0383792	-0.206404
0.14126	0.00560079	0.231679	0.014559	0.0823451	-0.144009	-0.0847072	0.213331
0.00294002	0.0913284	0.114665	-0.11184	-0.0299636	-0.00909577	-0.00129636	0.0607717
0.229579	-0.147569	0.285262	0.0639619	-0.128757	0.0863017	-0.122444	-0.193858
-0.0195212	-0.226646	0.139491	-0.069873	-0.22113	-0.173857	-0.142901	-0.12657
0.0190914	0.117393	0.166875	-0.0975339	-0.0586375	0.00130854	-0.014915	-0.142911
0.00779046	-0.147128	0.146338	0.209288	-0.0592943	0.00344798	-0.318501	-0.466844

## Sheet: Figure6b_ADHDspecific
Reactive_preSMA	Reactive_rAI	Reactive_rDLPFC	Reactive_rPPC	Proactive_preSMA	Proactive_rAI	Proactive_rDLPFC	Proactive_rPPC
0.0109863	0.0530509	0.190151	0.205977	-0.158786	-0.0187723	0.157914	-0.172398
0.19108	0.138354	0.0229322	-0.174217	-0.042399	-0.033663	0.125588	-0.0374458
-0.109215	-0.107652	0.309163	-0.0476714	0.053179	-0.056162	-0.244446	-0.0273125
-0.069284	-0.147066	0.271179	0.109044	0.0523398	0.0713358	-0.208559	-0.0597939
0.0933536	0.199974	-0.361163	0.015762	-0.0119501	-0.0254303	0.264519	0.0676315
-0.0388346	-0.0517669	-0.0245679	0.116181	0.224534	-0.00218623	0.250347	0.161091
-0.0353364	0.139401	-0.17645	0.17052	0.183351	-0.0970911	0.123669	-0.248918
-0.0972156	0.151946	0.282111	0.137573	-0.0653051	0.0429914	0.0871647	0.115481
-0.0152855	0.0863262	-0.171771	-0.131181	-0.110219	-0.0612967	-0.0533886	-0.164986
0.26535	-0.0405124	-0.14216	0.0380089	-0.0932225	0.0868723	-0.0202773	0.304381
-0.02682	0.148947	0.0110018	0.135775	0.0540955	-0.0371856	-0.0932372	0.0829745
0.0494011	0.106319	0.122824	0.0298527	0.166742	-0.0338857	-0.0802545	-0.0495179
0.0872763	0.0668782	-0.511759	-0.258283	0.0203317	-0.0267425	0.276269	0.229491
0.0700681	0.0837668	-0.216002	-0.230521	0.0703378	-0.112066	0.00903375	0.214377
0.117173	-0.109784	0.254997	0.149959	-0.00943235	0.0366417	-0.103816	0.0581544
-0.0309895	-0.0648478	0.327651	0.0979858	0.103155	-0.0196597	-0.212849	-0.0116589
0.106561	0.146579	-0.241538	-0.225115	0.141459	-0.0323551	0.000950927	0.178578
0.0266905	-0.114473	0.17722	0.197589	-0.0939821	-0.0321721	-0.148797	-0.134278
0.0173129	0.109521	0.0380283	-0.0933103	-0.1048	0.0678032	-0.094342	0.269171
-0.0746699	-0.0698731	0.144439	0.054305	-0.052384	0.0253558	-0.0534788	-0.210566
-0.118296	0.070102	0.337382	0.126429	0.206408	-0.211881	-0.337862	-0.214476
-0.099407	0.10376	-0.010539	0.0290451	-0.109337	-0.0533527	0.0483572	-0.164982
0.0349611	0.0379892	-0.0850174	0.363996	-0.127287	0.104149	0.152913	0.0786943
0.0731351	-0.233429	-0.0542691	0.126037	0.0231331	0.0404783	-0.0809303	-0.585872
0.0730832	0.14258	0.143343	0.0541752	0.0754161	0.0293724	0.210909	-0.186904
0.0997899	0.244224	-0.0762678	0.0375588	0.0344452	-0.19299	-0.0615536	-0.085429

[truncated: 5 more sheets: Figure7, TableS1, TableS234, TableS9, TableS10andS11]
